# Supplementary material for: Dynamics of heavy chain junctional length biases in antibody repertoires
Source: Commun Biol. 2020 May 1;3:207. doi: 10.1038/s42003-020-0931-3 (PMC7195405; doi:10.1038/s42003-020-0931-3)
Supplement: Supplementary file 2 — Supplementary Data 1-5 [file 42003_2020_931_MOESM2_ESM.xlsx]

## Sheet: Supplementary Data 1
AE: CD27-pos/IgG/IgA B cells; clonotype counts
	TX_D1 IgG/IgA	TX_D2 IgG/IgA	CA_D1	CA_D2	CA_D3	MA_D1 IgG/IgA	MA_D2 IgG/IgA	MA_D3 IgG/IgA	WA_D1 CD27+	WA_D2 CD27+	WA_D3 CD27+	SRI_316188 IgG	SRI_326650 IgG	SRI_326737 IgG	SRI_326780 IgG	SRI_326797 IgG	SRI_326907 IgG	SRI_327059 IgG	SRI_D103 IgG		TX IgG/IgA All donors	CA All donors	MA IgGIgA All donors	WA CD27+ all donors	SRI IgG All donors
Total	22025	45133	23262	19236	21005	20525	13606	28920	2564887	2211848	3493496	737573	871374	437850	875815	1502271	392914	1211967	311752		67158	63503	63051	8270231	6341516
IGHV1-2	1121	1579	906	97	225	1153	570	1009	58872	18823	108951	30023	50843	26901	49035	38927	20706	55683	11696		2700	1228	2732	186646	283814
IGHV1-3	294	627	310	597	447	179	150	322	30170	40035	89344	-82	-118	-96	-191	32392	-54	-197	4057		921	1354	651	159549	32392
IGHV1-8	354	345	-	175	150	365	197	278				11014	21627	11934	-233	22646	12449	28845	6508		699	325	840		114790
IGHV1-18	797	1898	1180	886	994	633	357	1039	108205	67142	129706	23970	40428	20574	31319	68474	19259	51426	14349		2695	3060	2029	305053	269799
IGHV1-24	243	402	210	215	218	102	101	197				7947	7786	4290	7244	24700	3965	13207	3430		645	643	400		72569
IGHV1-46	551	818	580	418	328	381	286	639				6065	18884	9925	17105	51279	3079	22573	4567		1369	1326	1306		133477
IGHV1-69	1064	2807	1123	722	1207	1387	643	1439				15005	28987	34909	28183	101323	8317	54036	17810		3871	3052	3469		288570
IGHV2-5	297	1360	542	440	536	335	373	645	40604	19966	65373	5012	1833	2866	5983	4963	1466	3108	2134		1657	1518	1353	125943	27365
IGHV2-26	118	301	183	92	153	117	57	172	5270	9896	25626	-171	-31	-181	249	-83	-5	-90	-92		419	428	346	40792	249
IGHV2-70	216	363	242	319	181	178	102	159	20226	26579	35696	923	837	618	1946	1064	-189	992	-174		579	742	439	82501	6380
IGHV3-7	779	1179	650	801	678	834	666	751				48541	36589	19999	32221	68548	22358	60080	18829		1958	2129	2251		307165
IGHV3-9	815	1055	11	359	443	761	387	774	85384	-1288	-795	12216	26091	4983	-117	24374	8658	30508	5806		1870	813	1922	85384	112636
IGHV3-11	721	1519	683	444	472	535	334	753				18294	21583	7616	17092	19968	9078	33885	8424		2240	1599	1622		135940
IGHV3-15	517	1316	522	328	454	572	310	751	52106	40824	87976	8356	8550	5750	18543	21836	4796	16479	6331		1833	1304	1633	180906	90641
IGHV3-20	66	757	167	145	33	75	94	98	24729	16187	8068	7581	2329	8265	5274	3747	1255	11074	587		823	345	267	48984	40112
IGHV3-21	699	1643	1082	740	742	964	462	1129				38089	47135	23481	39228	57775	20765	55243	15114		2342	2564	2555		296830
IGHV3-23	2490	3682	1607	1678	1843	2417	1676	3621	199834	342621	427965	89141	130942	38082	87476	174561	67510	148433	33635		6172	5128	7714	970420	769780
IGHV3-30	1207	2638	1664	1398	1615	1376	1051	1209				50901	30382	18283	41228	81223	29989	69350	24903		3845	4677	3636		346259
IGHV3-30-3	312	4	616	447	1186	169	143	4				1440	28083	336	17491	52556	-56	1175	8830		316	2249	316		109911
IGHV3-33	715	991	839	281	398	688	481	1326				14554	27048	7616	33439	46269	6172	41091	10591		1706	1518	2495		186780
IGHV3-48	456	1469	1044	752	560	750	555	1117				38900	23196	18067	49096	41838	15137	45668	10990		1925	2356	2422		242892
IGHV3-49	205	608	369	319	216	314	122	461	37119	17691	45527	5770	3007	2691	5209	5674	1033	6951	2532		813	904	897	100337	32867
IGHV3-53	324	211	225	124	113	187	194	284				21319	7896	5239	19579	45420	7291	10470	5014		535	462	665		122228
IGHV3-64	9	530	307	205	134	49	41	302				3905	3223	2896	13303	2755	1304	5810	959		539	646	392		34155
IGHV3-64D	3	224	254	6	93							-28	-3	-7	7043	7723	-10	-31	2173		227	353	-		16932
IGHV3-66	252	679	266	386	169	2	178	271				3337	19315	4491	17518	4386	7907	26543	3327		931	821	451		86824
IGHV3-72	92	253	77	103	79	85	106	258	18910	12371	24207	2007	1533	1169	3516	3487	1796	2166	1035		345	259	449	55488	16709
IGHV3-73	93	273	140	136	116	115	96	194	12485	11161	27258	1465	3057	3140	4388	5167	1497	3650	1359		366	392	405	50904	23723
IGHV3-74	484	1189	475	531	459	509	353	775	51284	51238	89549	25613	15651	11307	36534	39576	11367	28545	9618		1673	1465	1637	192071	178211
IGHV4-4	790	2330	630	340	581	388	319	705				28150	20782	11820	26899	28095	11637	53016	7045		3120	1551	1412		187444
IGHV4-30-2	169	395	115	74	240	56	49					317	8460	-126	3246	18383	1324	5876	2219		564	429	105		39825
IGHV4-30-4	97	117	293	225	754	161	125	25				494	4692	6909	5662	18302	-68	8206	4472		214	1272	311		48737
IGHV4-31	799	980	476	303	391	501	288	1068				5215	18715	-128	16105	38426	2042	29427	5892		1779	1170	1857		115822
IGHV4-34	652	1128	898	434	370	664	425	856				36905	78255	22009	30427	84094	29847	70115	13977		1780	1702	1945		365629
IGHV4-39	1248	2909	846	1260	1270	1377	895	1119				52384	27794	24119	46957	57447	19164	57217	5532		4157	3376	3391		290614
IGHV4-59	1060	3245	1094	1439	704	905	690	1812				61454	66545	22622	77004	66043	23892	82799	10840		4305	3237	3407		411199
IGHV4-61	552	614	177	7	779	184	105	1062				13837	1608	12354	9328	28093	3244	3753	6641		1166	963	1351		78858
IGHV5-51	711	1669	952	766	760	560	371	798				17269	22811	18826	33140	52648	6685	29600	8544		2380	2478	1729		189523
IGHV6-1	133	203	151	153	187	135	108	179	10446	14077	20383	2391	6858	-32	10057	18485	2649	9882	2182		336	491	422	44906	52504
IGHV7-4-1	260	8	4	290	4	182	1	4	-553	-828	49122	-17	-5	-4	-98	16104	-5	-21	-75		268	298	187	49122	16104
Repertoire Fraction	0.99	0.98	0.94	0.96	0.97	0.99	0.99	0.95	0.29	0.31	0.35	0.96	0.99	0.95	0.97	0.98	0.99	0.97	0.95		0.98	0.95	0.97	0.32	0.97
IGKV1-5	1768	2540	1279	944	1683																4308	3906
IGKV1-6	151	234	86	132	142																385	360
IGKV1-9	257	609	261	247	340																866	848
IGKV1-12	391	738	304	269	328																1129	901
IGKV1-16	247	529	200	200	215																776	615
IGKV1-17	159	519	287	177	191																678	655
IGKV1-27	234	482	265	175	169																716	609
IGKV1-33	682	1856	622	763	639																2538	2024
IGKV1-39	2206	2895	2147	1624	1870																5101	5641
IGKV2-24	153	186	138	88	169																339	395
IGKV2-28	744	1111	953	696	696																1855	2345
IGKV2D-29	77	188	133	89	113																265	335
IGKV2-30	194	505	328	418	296																699	1042
IGKV3-11	919	1904	1251	945	1063																2823	3259
IGKV3-15	937	2445	1423	1116	1135																3382	3674
IGKV3-20	1969	4653	2075	1646	1473																6622	5194
IGKV4-1	1045	2537	1098	1151	1156																3582	3405
IGLV1-40	889	2191	975	699	1055																3080	2729
IGLV1-44	746	1459	688	874	866																2205	2428
IGLV1-47	420	798	724	549	547																1218	1820
IGLV1-51	787	1582	714	624	676																2369	2014
IGLV2-8	386	656	335	281	343																1042	959
IGLV2-11	184	769	342	250	317																953	909
IGLV2-14	1173	2764	1311	911	846																3937	3068
IGLV2-23	635	1329	607	394	493																1964	1494
IGLV3-1	750	1196	645	381	626																1946	1652
IGLV3-10	138	198	163	128	239																336	530
IGLV3-19	528	1280	467	365	368																1808	1200
IGLV3-21	906	1775	913	446	841																2681	2200
IGLV3-25	461	843	354	227	314																1304	895
IGLV4-69	164	277	261	243	171																441	675
IGLV6-57	275	1099	219	237	216																1374	672
IGLV7-43	113	225	182	159	126																338	467
IGLV7-46	168	419	194	135	163																587	492
IGLV8-61	59	213	92	285	173																272	550
Repertoire Fraction	0.95	0.95	0.95	0.93	0.95																0.95	0.94

## Sheet: Supplementary Data 2
Naive: CD27-neg B cells; clonotype counts
Germline	TX_D1 Naive	TX_D2 Naive	TX_D3 Naive	TX Naïve All donors	WA_D1 Naive	WA_D2 Naive	WA_D3 Naive	WA Naïve All donors
Total	12796	25690	14507	52993	6290956	4490159	6433792	17214907
IGHV1-2	718	1221	468	2407	185711	47012	260074	492797
IGHV1-3	79	257	119	455	61105	74769	185737	321611
IGHV1-8	438	250	193	881
IGHV1-18	550	1999	832	3381	295370	177184	296258	768812
IGHV1-24	104	580	347	1031
IGHV1-46	487	971	572	2030
IGHV1-69	1106	2251	1736	5093
IGHV2-5	135	504	229	868	128266	49356	135042	312664
IGHV2-26	101	269	167	537	24940	35158	77240	137338
IGHV2-70	46	107	153	306	45691	70128	92517	208336
IGHV3-7	223	348	242	813
IGHV3-9	418	435	247	1100	225477	-119	-28	225477
IGHV3-11	300	477	281	1058
IGHV3-15	194	238	164	596	213163	159950	238128	611241
IGHV3-20	20	205	5	230	80597	47875	18431	146903
IGHV3-21	427	891	464	1782
IGHV3-23	1463	1440	1150	4053	501939	672184	641036	1815159
IGHV3-30	396	1144	866	2406
IGHV3-30-3	269			269
IGHV3-33	492	743	550	1785
IGHV3-48	135	570	321	1026
IGHV3-49	76	197	112	385	109673	58766	110624	279063
IGHV3-53	142	31	84	257
IGHV3-64	1	237	61	299
IGHV3-64D	0	132	52	184
IGHV3-66	98	102	1	201
IGHV3-72	6	24	10	40	12520	8966	14085	35571
IGHV3-73	52	114	49	215	29274	16674	62392	108340
IGHV3-74	93	269	98	460	81916	55200	93761	230877
IGHV4-4	170	905	266	1341
IGHV4-30-2	90	205	114	409
IGHV4-30-4	2	4	205	211
IGHV4-31	545	1043	696	2284
IGHV4-34	1039	1514	591	3144
IGHV4-39	406	589	406	1401
IGHV4-59	813	2607	962	4382
IGHV4-61	153	55	37	245
IGHV5-51	510	1801	994	3305
IGHV6-1	228	386	248	862	14634	15060	22947	52641
IGHV7-4-1	151	10	8	169	-566	-1248	104750	104750
Repertoire Fraction	0.99	0.98	0.97	0.98	0.32	0.35	0.38	0.34
IGKV1-5	1177	1036	787	3000
IGKV1-6	86	106	66	258
IGKV1-9	199	330	264	793
IGKV1-12	122	184	190	496
IGKV1-16	81	129	133	343
IGKV1-17	98	289	206	593
IGKV1-27	267	251	195	713
IGKV1-33	1059	1896	1594	4549
IGKV1-39	2272	1947	2309	6528
IGKV2-24	32	35	27	94
IGKV2-28	182	309	378	869
IGKV2D-29	22	89	64	175
IGKV2-30	25	68	65	158
IGKV3-11	460	1044	1027	2531
IGKV3-15	180	505	484	1169
IGKV3-20	572	1529	1469	3570
IGKV4-1	391	488	436	1315
IGLV1-40	396	2901	435	3732
IGLV1-44	248	887	250	1385
IGLV1-47	182	394	151	727
IGLV1-51	322	1208	264	1794
IGLV2-8	152	355	186	693
IGLV2-11	110	323	160	593
IGLV2-14	930	1834	728	3492
IGLV2-23	329	645	233	1207
IGLV3-1	866	1590	569	3025
IGLV3-10	31	41	72	144
IGLV3-19	503	1141	176	1820
IGLV3-21	219	614	322	1155
IGLV3-25	164	434	153	751
IGLV4-69	6	19	5	30
IGLV6-57	65	968	111	1144
IGLV7-43	54	239	54	347
IGLV7-46	67	422	58	547
IGLV8-61	22	130	85	237
Repertoire Fraction	0.93	0.95	0.94	0.93

## Sheet: Supplmentary Data 3
TX AE IgM: CD27-pos, IgM B cells; clonotype counts
	TX_D1 CD27+_IgM	TX_D2 CD27+_IgM	TX All donors CD27+_IgM
Total	4568	18048	22616
IGHV1-2	262	644	906
IGHV1-3	38	235	273
IGHV1-8	77	105	182
IGHV1-18	95	493	588
IGHV1-24	13	35	48
IGHV1-46	92	257	349
IGHV1-69	117	203	320
IGHV2-5	83	537	620
IGHV2-26	22	94	116
IGHV2-70	29	173	202
IGHV3-7	255	959	1214
IGHV3-9	92	322	414
IGHV3-11	130	409	539
IGHV3-15	132	575	707
IGHV3-20	5	114	119
IGHV3-21	134	699	833
IGHV3-23	652	1639	2291
IGHV3-30	170	1005	1175
IGHV3-30-3	71	3	74
IGHV3-33	182	413	595
IGHV3-48	145	956	1101
IGHV3-49	28	254	282
IGHV3-53	78	67	145
IGHV3-64	1	287	288
IGHV3-64D	-	89	89
IGHV3-66	44	238	282
IGHV3-72	50	212	262
IGHV3-73	55	225	280
IGHV3-74	164	752	916
IGHV4-4	104	819	923
IGHV4-30-2	27	92	119
IGHV4-30-4	8	18	26
IGHV4-31	127	299	426
IGHV4-34	235	380	615
IGHV4-39	199	1326	1525
IGHV4-59	211	1603	1814
IGHV4-61	94	197	291
IGHV5-51	155	892	1047
IGHV6-1	79	224	303
IGHV7-4-1	48	1	49
Repertoire Fraction	0.99	0.99	0.99
IGKV1-5	328	998	1326
IGKV1-6	26	85	111
IGKV1-9	66	254	320
IGKV1-12	84	261	345
IGKV1-16	91	289	380
IGKV1-17	46	258	304
IGKV1-27	57	308	365
IGKV1-33	115	335	450
IGKV1-39	506	945	1451
IGKV2-24	52	154	206
IGKV2-28	123	575	698
IGKV2D-29	24	94	118
IGKV2-30	52	388	440
IGKV3-11	195	794	989
IGKV3-15	163	925	1088
IGKV3-20	384	2105	2489
IGKV4-1	294	1624	1918
IGLV1-40	135	632	767
IGLV1-44	103	397	500
IGLV1-47	96	215	311
IGLV1-51	179	644	823
IGLV2-8	99	457	556
IGLV2-11	44	358	402
IGLV2-14	320	1417	1737
IGLV2-23	118	506	624
IGLV3-1	132	379	511
IGLV3-10	19	81	100
IGLV3-19	91	363	454
IGLV3-21	81	188	269
IGLV3-25	58	200	258
IGLV4-69	35	139	174
IGLV6-57	27	247	274
IGLV7-43	35	152	187
IGLV7-46	60	184	244
IGLV8-61	36	190	226
Repertoire Fraction

## Sheet: Supplementary Data 4
WA dataset germline segment classification ambiguity
Germline	AE compartment:			Naïve compartment:			Included in analyses
	Unambiguous	In ties	Ambiguous	Unambiguous	In ties	Ambiguous
IGHV1-2	186646	26646	0.12	492797	7003	0.01	Yes
IGHV1-3	159549	15495	0.09	321611	2513	0.01	Yes
IGHV1-18	305053	34857	0.1	768812	7397	0.01	Yes
IGHV2-5	125943	11499	0.08	312664	9487	0.03	Yes
IGHV2-26	40792	4713	0.1	137338	3120	0.02	Yes
IGHV2-70	82501	14979	0.15	208336	12288	0.06	Yes
IGHV3-9	87467	8318	0.09	225624	14103	0.06	Yes
IGHV3-15	180906	6485	0.03	611241	1474	0	Yes
IGHV3-20	48984	6588	0.12	146903	1395	0.01	Yes
IGHV3-23	970420	69298	0.07	1815159	4669	0	Yes
IGHV3-49	100337	3985	0.04	279063	1171	0	Yes
IGHV3-72	55488	2988	0.05	35571	224	0.01	Yes
IGHV3-73	50904	1195	0.02	108340	353	0	Yes
IGHV3-74	192071	10882	0.05	230877	957	0	Yes
IGHV6-1	44906	862	0.02	52641	319	0.01	Yes
IGHV7-4-1	50503	1376	0.03	106564	731	0.01	Yes
IGHV3-43	49473	5122	0.09	119476	13034	0.1	No
IGHV1-8	43443	66316	0.6	122649	205349	0.63	No
IGHV1-14	750	1371	0.65	736	894	0.55	No
IGHV1-17	10177	306	0.03	27385	17	0	No
IGHV1-24	20909	21051	0.5	55192	42559	0.44	No
IGHV1-45	2467	655	0.21	5136	31	0.01	No
IGHV1-46	215404	70218	0.25	403610	184105	0.31	No
IGHV1-58	14300	1445	0.09	23185	277	0.01	No
IGHV1-67	5968	6063	0.5	1653	140	0.08	No
IGHV1-68	305	96	0.24	298	0	0	No
IGHV1-69	235691	107375	0.31	938608	286200	0.23	No
IGHV1-c	2341	53	0.02	4840	2	0	No
IGHV1-f	21621	21123	0.49	45142	42554	0.49	No
IGHV2-10	359	1	0	435	0	0	No
IGHV3-6	45	25	0.36	3	0	0	No
IGHV3-7	373	824141	1	55	2410458	1	No
IGHV3-11	52183	539883	0.91	82250	1534126	0.95	No
IGHV3-13	16956	1480	0.08	20999	247	0.01	No
IGHV3-16	252	150	0.37	2	72	0.97	No
IGHV3-19	3775	186	0.05	4308	73	0.02	No
IGHV3-21	6904	821948	0.99	5107	2405759	1	No
IGHV3-22	4942	600	0.11	9275	47	0.01	No
IGHV3-25	1111	656	0.37	221	12	0.05	No
IGHV3-30	47023	708534	0.94	2756	1891771	1	No
IGHV3-32	27	11	0.29	1	0	0	No
IGHV3-33	50506	211019	0.81	2409	303610	0.99	No
IGHV3-35	2242	515	0.19	405	49	0.11	No
IGHV3-37	56	24	0.3	9	1	0.1	No
IGHV3-38	939	627	0.4	33	25	0.43	No
IGHV3-41	2940	83	0.03	4487	5	0	No
IGHV3-42	221	112	0.34	17	11	0.39	No
IGHV3-47	4546	399	0.08	3400	9	0	No
IGHV3-48	148865	692459	0.82	205941	1987958	0.91	No
IGHV3-52	3981	131	0.03	6272	7	0	No
IGHV3-53	171951	56317	0.25	244472	25071	0.09	No
IGHV3-54	259	45	0.15	2	7	0.78	No
IGHV3-57	76	182	0.71	1	4	0.8	No
IGHV3-60	1100	1077	0.49	14	30	0.68	No
IGHV3-62	64	203	0.76	1	2	0.67	No
IGHV3-64	60179	273510	0.82	82328	777265	0.9	No
IGHV3-65	2369	783	0.25	2427	72	0.03	No
IGHV3-66	106999	77989	0.42	149442	87494	0.37	No
IGHV3-71	26736	82189	0.75	11087	196702	0.95	No
IGHV3-75	112	8	0.07	5	2	0.29	No
IGHV3-76	127	27	0.18	103	0	0	No
IGHV3-79	5	35	0.88	1	0	0	No
IGHV3-d	1511	1513	0.5	1338	184	0.12	No
IGHV4-4	877	271677	1	74	447152	1	No
IGHV4-28	3205	3043	0.49	2689	1058	0.28	No
IGHV4-30-2	15651	350263	0.96	28860	932945	0.97	No
IGHV4-30-4	3664	60737	0.94	267	198674	1	No
IGHV4-31	3542	204323	0.98	159	367420	1	No
IGHV4-34	207848	205207	0.5	382365	333301	0.47	No
IGHV4-39	109736	377346	0.77	171350	698882	0.8	No
IGHV4-55	26072	99668	0.79	24046	129608	0.84	No
IGHV4-59	34296	693791	0.95	11570	1719475	0.99	No
IGHV4-61	21706	642300	0.97	3538	1596968	1	No
IGHV4-80	48	9	0.16	2	0	0	No
IGHV4-b	28075	110644	0.8	53745	229522	0.81	No
IGHV5-51	360757	44331	0.11	829787	124676	0.13	No
IGHV5-78	3751	712	0.16	44	18	0.29	No
IGHV5-a	159275	43948	0.22	401534	124666	0.24	No
IGHV7-27	238	9	0.04	337	0	0	No
IGHV7-34-1	25	98	0.8	6	12	0.67	No
IGHV7-40	1177	677	0.37	1785	458	0.2	No
IGHV7-56	198	35	0.15	58	1	0.02	No
IGHV7-81	249	389	0.61	31	121	0.8	No

## Sheet: Supplementary Data 5
MA dataset source
Run	BioSample	Sample name	Experiment	Donor	Timepointa
SRR4431793	SAMN05924285	FV_before_8d	SRX2251687	Fv	-8d
SRR4431792	SAMN05924284	FV_before_2d	SRX2251686	Fv	-2d
SRR4431787	SAMN05924283	FV_before_1h	SRX2251681	Fv	-1h
SRR4431789	SAMN05924277	FV_after_1h	SRX2251683	Fv	+1h
SRR4431788	SAMN05924276	FV_after_1d	SRX2251682	Fv	+1d
SRR4431784	SAMN05924280	FV_after_3d	SRX2251678	Fv	+3d
SRR4431790	SAMN05924278	FV_after_1w	SRX2251684	Fv	+1w
SRR4431791	SAMN05924279	FV_after_2w	SRX2251685	Fv	+2w
SRR4431785	SAMN05924281	FV_after_3w	SRX2251679	Fv	+3w
SRR4431786	SAMN05924282	FV_after_4w	SRX2251680	Fv	+4w
SRR4431783	SAMN05924295	GMC_before_8d	SRX2251677	GMC	-8d
SRR4431782	SAMN05924294	GMC_before_2d	SRX2251676	GMC	-2d
SRR4431775	SAMN05924293	GMC_before_1h	SRX2251669	GMC	-1h
SRR4431781	SAMN05924287	GMC_after_1h	SRX2251675	GMC	+1h
SRR4431780	SAMN05924286	GMC_after_1d	SRX2251674	GMC	+1d
SRR4431776	SAMN05924290	GMC_after_3d	SRX2251670	GMC	+3d
SRR4431778	SAMN05924288	GMC_after_1w	SRX2251672	GMC	+1w
SRR4431779	SAMN05924289	GMC_after_2w	SRX2251673	GMC	+2w
SRR4431777	SAMN05924291	GMC_after_3w	SRX2251671	GMC	+3w
SRR4431774	SAMN05924292	GMC_after_4w	SRX2251668	GMC	+4w
SRR4431772	SAMN05924305	IB_before_8d	SRX2251666	IB	-8d
SRR4431773	SAMN05924304	IB_before_2d	SRX2251667	IB	-2d
SRR4431768	SAMN05924303	IB_before_1h	SRX2251662	IB	-1h
SRR4431766	SAMN05924297	IB_after_1h	SRX2251660	IB	+1h
SRR4431767	SAMN05924296	IB_after_1d	SRX2251661	IB	+1d
SRR4431771	SAMN05924300	IB_after_3d	SRX2251665	IB	+3d
SRR4431765	SAMN05924298	IB_after_1w	SRX2251659	IB	+1w
SRR4431764	SAMN05924299	IB_after_2w	SRX2251658	IB	+2w
SRR4431770	SAMN05924301	IB_after_3w	SRX2251664	IB	+3w
SRR4431769	SAMN05924302	IB_after_4w	SRX2251663	IB	+4w
a Sample time relative to vaccination
