# Supplementary material for: Dynamics of heavy chain junctional length biases in antibody repertoires
Source: Commun Biol. 2020 May 1;3:207. doi: 10.1038/s42003-020-0931-3 (PMC7195405; doi:10.1038/s42003-020-0931-3)
Supplement: Supplementary file 3 — Supplementary Data 6 [file 42003_2020_931_MOESM3_ESM.xlsx]

## Sheet: Fig. 1a
	TX AE		CA AE			MA AE			WA AE			SRI AE
IGHV1-2	15.4112	15.4763	15.4051	15.3402	16.3733	15.3825	15.8503	15.0526	15.4983	16.5722	15.6418	15.3179	15.3267	15.0996	14.7482	15.2981	15.2338	15.454
IGHV1-3	15.6497	14.8533	15.3516	15.3467	16.1365	14.905	15.1863	14.7267	15.6209	15.9636	15.8749	15.7439	14.2797	14.9583	13.8115	14.9911		14.8376	15.0204
IGHV1-8	15.5932	15.1449		15.4857	15.6067	14.9918	15.2698	16.1472				15.3698	15.5856	14.9837	15.3476	15.4379	15.4715	15.7916	14.8479
IGHV1-18	15.8507	15.7107	16.2941	16.0722	16.3853	16.0348	16.2079	15.8459	16.3675	16.5021	16.5974	15.3514	15.7641	15.3845	15.4153	15.6123	15.8017	15.9798	14.8795
IGHV1-24	16.1811	15.1343	15.9333	15.6326	16.1376	15.3235	15.9746	15.8812				15.7491	15.254	14.9494	15.0762	15.0073	15.1665	14.7597	15.5078
IGHV1-46	15.5336	15.4756	15.7897	15.2967	15.8079	15.3123	16.0047	15.3776				15.4861	15.1514	14.7833	14.7424	15.0279	15.1721	16.2514	15.1531
IGHV1-69	16.0921	15.3203	16.6011	16.0346	16.309	16.8479	16.6317	16.6423				15.7336	15.4327	15.5069	15.7736	16.0423	15.4758	15.9883	15.1598
IGHV2-5	15.7508	15.4772	15.31	15.1136	15.8209	15.2627	15.6558	15.5791	15.6374	15.5031	15.3562	15.6429	15.9242	15.1584	14.8421	14.9686	15.4038	15.7625	15.6997
IGHV2-26	16.3305	16.5914	16.7541	16.2826	16.5098	17.1966	16.8837		16.5112	16.7873	17.2588	17.1813		16.1381	15.8474	16.3855		17.0889	14.9977
IGHV2-70	15.608	15.7599	15.814	15.6013	16.1596	15.3034	14.805	15.0392	15.0921	15.3233	15.9746	15.8938	15.1744	14.5485	15.0576	15.1118	14.6878	15.5363	14.837
IGHV3-7	14.0154	13.9966	15.0185	13.2422	14.3245	14.0492	14.3236	13.3994				14.5894	14.4774	14.4276	13.4097	14.2033	13.916	14.5409	15.2356
IGHV3-9	15.8613	15.5393		15.5877	16.0045	15.3758	16.0814	15.7468	15.5695	15.0986	15.8616	15.3426	15.1991	15.0793	14.9915	14.8487	14.9416	15.3596	14.0084
IGHV3-11	14.9709	15.2456	15.224	14.9369	15.3326	14.5495	14.9402	14.8832				14.7388	14.809	14.4043	14.2649	14.3761	14.2803	14.8085	15.0642
IGHV3-15	14.3462	14.7242	14.8889	14.3598	15.0947	14.2762	14.4847	13.5677	15.0754	15.3423	15.5042	14.5822	14.457	14.1567	13.6423	13.8787	14.0746	14.5676	14.5552
IGHV3-20		15.465	15.988	15.6			14.8367	14.9149	15.5711	15.6198	16.3343	15.3263	15.0086	14.9648	14.4699	14.6878	14.4861	15.3874	13.8602
IGHV3-21	15.2232	15.4437	15.6229	15.473	15.7143	15.1349	15.4951	15.2749				15.3834	14.9126	14.731	14.5393	14.6413	14.7591	15.2469	14.8313
IGHV3-23	15.2936	15.5663	15.5264	14.8689	15.7352	15.2201	15.5711	14.9212	15.2851	15.4163	15.4551	15.4024	15.2514	15.1533	14.4953	14.8827	15.1455	15.5086	15.0067
IGHV3-30	15.923	15.6488	15.9732	15.5241	16.1496	15.7049	16.0744	15.588				15.2394	15.2515	14.8166	14.9382	15.0525	14.7586	15.5236	15.0893
IGHV3-30-3	15.0128		15.9497	15.6868	16.1889	15.1775		15.1259				15.2757	15.2582	14.8899	14.7571	15.1345		15.5532	15.3171
IGHV3-33	15.3944	15.561	15.8832	15.3167	15.4372	15.3547	15.8009	15.2557				15.1907	15.0057	14.7692	14.6745	14.8001	14.4162	15.2969	15.3549
IGHV3-48	14.6338	14.9476	15.1897	15.0293	15.4464	14.4573	15.0707	14.5622				14.6968	14.5197	14.3722	13.7204	14.2097	14.2246	14.7335	14.8491
IGHV3-49	15.3317	15.5263	15.6152	15.1285	15.8426	14.9936	15.295	14.7377	15.3824	15.748	16.0263	15.2414	15.0622	14.7547	14.5479	14.4621	14.7406	14.9937	14.7174
IGHV3-53	14.3426	14.8104	14.7422	14.4839	13.6106	14.2246	14.2676	14.8711				14.3911	14.2594	13.9397	13.8685	13.9799	14.1879	14.7905	14.6299
IGHV3-64		15.3039		13.8744			15.2748					14.9823	14.8235	14.693	14.2087	14.1296	14.3896	14.9534	14.1913
IGHV3-64D		14.875	15.2598		14.6237										14.2338	14.2381			14.2231
IGHV3-66	13.8929	14.9499	14.2331	14.1062	14.4734		14.5314	13.7753				14.9547	14.4643	14.2697	13.9371	14.5969	14.1035	14.5355	14.5867
IGHV3-72	13.3261	14.3043		13.5243		13.5882	14.1085	13.0566	14.4054	14.0837	14.6842	14.0927	13.7156	13.5894	13.4329	13.7095	14.0857	14.0665	14.2035
IGHV3-73	13.828	13.9707	14.5786	13.4412	14.2069	13.6174	13.4948	12.7083	14.3852	14.5591	14.6422	13.9877	14.9611	14.0035	13.3357	13.7856	13.5798	14.3562	14.1952
IGHV3-74	13.6384	13.9268	14.0653	13.2203	13.9237	13.9862	14.2374	13.1671	13.9252	14.0577	14.5248	14.2186	13.8932	13.7433	13.2474	13.6869	13.3805	14.0593	13.6917
IGHV4-4	15.2823	15.3339	15.3238	14.9471	15.6076	15.2062	15.339	15.069				15.3702	15.2545	15.1831	14.3456	14.7283	15.3381	15.5498	13.257
IGHV4-30-2	15.7278	15.4203	14.9565		15.1542							14.6814	14.8746	14.873	14.5453	14.7219	14.9502	15.0051	14.7933
IGHV4-30-4	14.6907	15.2222	15.7816	15.4844	15.6538	15.3789		15.152				15.996	15.2014	14.9731	14.7798	14.9998		15.5629	14.8711
IGHV4-31	15.0951	15.1735	15.563	15.6172	15.8645	15.2934	15.9045	15.4965				15.3289	15.2201	14.6875	14.7593	14.9646	15.1861	15.448	15.1995
IGHV4-34	15.8742	16.4566	16.9187	15.9355	16.7703	16.5166	16.4591	16.8259				15.8763	16.1118	15.9466	15.3142	15.9044	16.3832	16.7793	15.083
IGHV4-39	15.4087	15.4964	15.6253	15.2437	15.9118	15.2927	15.9437	15.2715				15.525	15.3191	15.1099	14.7358	14.9506	15.2474	15.5932	15.709
IGHV4-59	15.2915	15.4382	15.436	15.2092	15.2614	15.2928	15.6611	15.3623				15.1823	15.2073	14.9907	14.5412	14.9742	15.1827	15.3826	15.1079
IGHV4-61	14.1304	15.6401	15.7571		15.7959	15.3315	15.9021	15.1238				15.373	15.0205	15.1941	14.6288	15.0444	15.0139	15.393	14.9033
IGHV5-51	15.3221	15.2409	15.4496	15.2755	15.5039	15.3196	15.0276	15.9137				15.2648	15.068	14.9557	14.5871	14.6786	14.8763	15.3823	15.2146
IGHV6-1	14.4211	14.202	14.5563	14.5752	15.7219	14.1556	15.0391	14.2593	14.4891	14.3442	14.7191	13.8068	14.1324		13.7376	14.3621	13.7048	14.7821	15.1603
IGHV7-4-1	15.4115			15.1828		14.8132					15.6316				14.8878	15.1569			14.6622

## Sheet: Fig. 1b, 1c, 1d
	TX AE		TX Naive			TX AE IgM		WA AE			WA Naive			SRI AE								SRI Naive
IGHV3-74	13.6384	13.9268	15.2473	14.5799	13.8163	12.6951	13.0971	13.9252	14.0577	14.5248	15.2568	15.8336	15.8489	14.2186	13.8932	13.7433	13.2474	13.6869	13.3805	14.0593	13.257	14.8907	15.3184	14.6848	14.6326	14.7621	14.8224	15.331	15.13
IGHV3-72	13.3261	14.3043					13.566	14.4054	14.0837	14.6842	15.5571	15.7005	16.1435	14.0927	13.7156	13.5894	13.4329	13.7095	14.0857	14.0665	14.1952	15.7316	15.0681	14.9323	14.6259	14.8593	14.9911	15.1779	15.1184
IGHV3-73	13.828	13.9707		13.9474			13.9467	14.3852	14.5591	14.6422	15.1567	15.4685	14.9915	13.9877	14.9611	14.0035	13.3357	13.7856	13.5798	14.3562	13.6917	15.297	14.6835	14.682	14.3686	14.2643	14.3356	15.1777	14.8433
IGHV3-7	14.0154	13.9966	15.5336	15.1954	14.814	13	13.1867							14.5894	14.4774	14.4276	13.4097	14.2033	13.916	14.5409	14.0084	15.2933	15.8254	15.1567	14.8328	15.4264	15.4262	15.9055	15.4395
IGHV6-1	14.4211	14.202	15.2281	14.6528	15.3024		12.4732	14.4891	14.3442	14.7191	15.4565	16.0519	16.2614	13.8068	14.1324		13.7376	14.3621	13.7048	14.7821	14.6622	15.8439	15.8679		15.3761	15.6159	15.5912	16.3723	16.0029
IGHV3-66	13.8929	14.9499	15.2449	14.4706			13.9202							14.9547	14.4643	14.2697	13.9371	14.5969	14.1035	14.5355	14.2035	14.4378	15.2936	14.7388	14.7111	15.0406	15.1603	15.2595	15.0785
IGHV3-15	14.3462	14.7242	14.9845	14.9454	14.5854	13.2348	13.4348	15.0754	15.3423	15.5042	15.8083	16.2899	16.3714	14.5822	14.457	14.1567	13.6423	13.8787	14.0746	14.5676	13.8602	15.6034	15.4877	15.1261	15.1916	15.005	15.158	15.5496	15.3326
IGHV3-53	14.3426	14.8104	14.6831		13.8571									14.3911	14.2594	13.9397	13.8685	13.9799	14.1879	14.7905	14.1913	15.0178	15.0142	14.6689	14.6635	14.8269	14.8468	15.0716	15.012
IGHV3-48	14.6338	14.9476	14.763	15.0386	14.3396	14.0276	13.6517							14.6968	14.5197	14.3722	13.7204	14.2097	14.2246	14.7335	14.7174	15.3256	15.7935	15.0639	15.2618	15.3398	15.6101	15.7743	15.7238
IGHV4-61	14.1304	15.6401	14.2941			13.8617	15.3909							15.373	15.0205	15.1941	14.6288	15.0444	15.0139	15.393	15.2146	16.0059	15.5962	15.8077	15.546	15.7013	15.6651	15.1395	15.9926
IGHV3-11	14.9709	15.2456	15.2	14.8574	14.6655	14.1692	14.0709							14.7388	14.809	14.4043	14.2649	14.3761	14.2803	14.8085	14.5552	15.5579	15.6242	15.1158	15.1468	15.2774	15.3262	15.5734	15.5792
IGHV4-31	15.0951	15.1735	15.5193	15.0719	15.056	14.4803	14.3211							15.3289	15.2201	14.6875	14.7593	14.9646	15.1861	15.448	15.083	15.8505	15.7905		15.5071	15.6244	15.6739	15.9605	15.7964
IGHV1-3	15.6497	14.8533		14.9222	14.958		14.234	15.6209	15.9636	15.8749	15.7493	16.1911	16.0637	15.7439	14.2797	14.9583	13.8115	14.9911		14.8376	14.8479		14.6057	14	14.0451	15.5909		14.5322	15.6447
IGHV5-51	15.3221	15.2409	15.3706	15.2199	15.1227	14.7161	14.546							15.2648	15.068	14.9557	14.5871	14.6786	14.8763	15.3823	15.1603	15.6957	15.6938	15.4162	15.5873	15.326	15.5142	15.9591	15.5367
IGHV4-4	15.2823	15.3339	15.1294	14.6796	14.8835	14.7404	14.2283							15.3702	15.2545	15.1831	14.3456	14.7283	15.3381	15.5498	14.7933	16.0589	16.1331	15.8095	15.5399	15.4887	16.2717	16.4743	15.9258
IGHV3-21	15.2232	15.4437	14.822	15.0101	15.097	14.2313	14.5436							15.3834	14.9126	14.731	14.5393	14.6413	14.7591	15.2469	15.0067	15.2482	15.6013	14.9392	15.4113	15.2693	15.3198	15.8314	15.7013
IGHV4-59	15.2915	15.4382	15.6224	15.1642	15.315	14.545	14.6519							15.1823	15.2073	14.9907	14.5412	14.9742	15.1827	15.3826	14.9033	15.902	15.9772	15.478	15.5753	15.7333	15.8773	16.0235	15.7505
IGHV1-8	15.5932	15.1449	15.8607	14.972	15.0725		14.0095							15.3698	15.5856	14.9837	15.3476	15.4379	15.4715	15.7916	14.8795	15.9693	16.5162	15.3136	15.709	16.3514	16.2424	16.998	15.9819
IGHV7-4-1	15.4115		15.3974							15.6316			16.6533				14.8878	15.1569							16.2203	16.0571			16.7425
IGHV3-49	15.3317	15.5263		15.6447	15.5893		14.5945	15.3824	15.748	16.0263	15.8676	16.4075	16.4697	15.2414	15.0622	14.7547	14.5479	14.4621	14.7406	14.9937	14.6299	16.0731	15.9648	15.4783	15.5453	15.3131	15.6954	16.0055	15.6675
IGHV3-23	15.2936	15.5663	15.201	15.4674	14.9435	14.5031	14.7084	15.2851	15.4163	15.4551	15.7725	16.1098	16.2085	15.4024	15.2514	15.1533	14.4953	14.8827	15.1455	15.5086	15.0893	15.8509	15.8843	15.4717	15.5199	15.4777	15.7257	15.873	15.7232
IGHV1-2	15.4112	15.4763	15.3621	15.4333	15.4017	14.3817	14.2283	15.4983	16.5722	15.6418	15.9651	17.0456	16.4534	15.3179	15.3267	15.0996	14.7482	15.2981	15.2338	15.454	15.0204	15.8775	15.8595	15.4411	15.6616	16.04	15.7399	16.1511	15.9821
IGHV4-39	15.4087	15.4964	15.1281	14.5891	15.4015	14.8492	14.7247							15.525	15.3191	15.1099	14.7358	14.9506	15.2474	15.5932	15.1079	15.8926	15.9729	15.5548	15.6129	15.7966	15.9652	16.0377	15.7822
IGHV3-20		15.465		15.1366			14.693	15.5711	15.6198	16.3343	15.8426	16.2497	16.8426	15.3263	15.0086	14.9648	14.4699	14.6878	14.4861	15.3874	14.8313	16.5158	15.9353			15.4085	15.8684	16.1129	15.7735
IGHV3-33	15.3944	15.561	15.7419	15.4805	15.5545	14.3297	14.7966							15.1907	15.0057	14.7692	14.6745	14.8001	14.4162	15.2969	14.8491	15.574	15.7763	15.0211	15.3061	15.3923	15.2813	16.1114	15.794
IGHV1-46	15.5336	15.4756	15.6386	14.8713	15.285	15.1522	14.4125							15.4861	15.1514	14.7833	14.7424	15.0279	15.1721	16.2514	15.1598	15.6807	15.7817	15.1623	15.6177	15.5028	15.4975	16.2136	15.7629
IGHV2-5	15.7508	15.4772	15.7556	15.3095	14.6681	14.8554	14.9721	15.6374	15.5031	15.3562	15.6497	16.045	15.8581	15.6429	15.9242	15.1584	14.8421	14.9686	15.4038	15.7625	14.9977	15.6214	16.4486	15.5976	15.6725	15.3762	15.5366	16.2774	15.7156
IGHV2-70	15.608	15.7599		15.2692	15.2917		14.6821	15.0921	15.3233	15.9746	15.0399	16.0446	16.2649	15.8938	15.1744	14.5485	15.0576	15.1118	14.6878	15.5363	15.2356	15.8422	15.3179	15.2767	15.6079	15.4739	15.0674	15.7841	15.8842
IGHV3-9	15.8613	15.5393	15.8828	15.3471	15.081	15.7065	15.4099	15.5695	15.0986	15.8616	15.7362			15.3426	15.1991	15.0793	14.9915	14.8487	14.9416	15.3596	15.0642	15.6426	15.8365	15.284	14.9485	15.3196	15.63	15.9271	15.9704
IGHV1-69	16.0921	15.3203	16.1637	15.211	16.4666	16.3846	15.1675							15.7336	15.4327	15.5069	15.7736	16.0423	15.4758	15.9883	15.6997	16.0355	15.8964	15.7024	15.8582	16.169	15.7924	16.7597	16.1823
IGHV1-18	15.8507	15.7107	16.1782	15.4867	15.5637	16.2105	15.1055	16.3675	16.5021	16.5974	16.1923	16.5776	16.8038	15.3514	15.7641	15.3845	15.4153	15.6123	15.8017	15.9798	15.5078	15.9267	16.4389	15.5889	16.0985	16.0923	16.1694	16.7021	16.04
IGHV3-30	15.923	15.6488	15.8797	15.4956	14.948	15.6598	15.252							15.2394	15.2515	14.8166	14.9382	15.0525	14.7586	15.5236	15.3171	15.5804	15.7176	15.2314	15.3284	15.3767	15.4365	16.079	15.7832
IGHV4-34	15.8742	16.4566	16.0914	15.7437	16.0474	15.2809	15.5947							15.8763	16.1118	15.9466	15.3142	15.9044	16.3832	16.7793	15.709	16.4604	16.6742	16.2643	16.0406	16.3486	16.8337	17.0052	16.5254
IGHV2-26	16.3305	16.5914	16.198	15.8364	15.6347		16.6915	16.5112	16.7873	17.2588	16.1326	16.3961	17.1674	17.1813		16.1381	15.8474	16.3855		17.0889	14.837		16.4892	16.3627	16.6782	16.3094		16.6614	16.2751

## Sheet: Figure 1e
	TX AE		CA AE
IGKV2-30	12.8454	12.7604	13.7835	11.9976	13.8108
IGKV2-24	13.268	13.6022	14.0217	13.7727	14.0651
IGKV2D-29		14.2447	14.1289	13.3481	15.3006
IGLV7-46	13.8571	13.6778	15.0824	13.5346	14.0635
IGLV7-43	14.0973	14.0356	14.525	14.28	14.1767
IGKV1-16	14.247	14.2287	16.4211	14.4607	14.9115
IGLV2-8	14.3109	14.4985	14.8746	13.8185	14.8192
IGLV8-61		14.4601	14.5	13.7404	14.659
IGKV1-17	15.1132	14.4971	14.3881	13.7131	14.5093
IGLV6-57	14.1455	14.8908	15.3415	14.3277	15.0262
IGKV1-27	14.906	14.9066	16.0415	15.1143	15.3964
IGLV4-69	14.9878	14.9856	15.2749	14.652	15.0063
IGLV2-11	14.8098	15.1404	14.7088	14.177	14.7953
IGKV3-15	15.1281	15.0883	15.461	15.1756	15.3833
IGKV1-5	14.927	15.3169	15.3065	15.2712	15.448
IGKV4-1	15.045	15.2337	15.0355	14.7333	15.3521
IGLV2-23	15.0283	15.2837	15.402	15.302	15.0872
IGLV3-21	15.1545	15.2603	15.2746	14.7618	15.3452
IGKV1-33	15.1686	15.271	15.287	15.0493	15.4828
IGKV1-6	15.298	15.2436	15.5289	15.0446	16.0767
IGLV2-14	14.9327	15.4381	15.1744	15.553	15.9366
IGKV3-11	15.4298	15.2269	15.3565	15.0815	15.7234
IGLV1-47	15.4833	15.2419	15.645	15.2004	15.9177
IGKV1-12	15.4501	15.3889	16.1941	15.5651	16.2348
IGLV1-44	15.4705	15.4483	15.798	15.7197	15.9122
IGKV3-20	15.6023	15.524	15.9581	15.4672	15.8194
IGKV1-39	15.6913	15.542	16.0517	15.7106	15.907
IGLV1-51	15.7433	15.7168	15.8431	15.6314	16.1287
IGLV3-1	15.8813	15.7157	15.7485	15.625	15.5481
IGLV1-40	15.8774	15.7887	16.0713	15.6457	16.393
IGLV3-10	15.4493	16.1313	16.2451	15.9886	16.5261
IGKV1-9	15.9455	15.9278	16.3142	15.9312	16.4353
IGLV3-19	15.7614	16.2969	16.2591	15.6027	16.5245
IGKV2-28	16.2581	16.1026	16.4831	15.8194	16.7006
IGLV3-25	15.9371	16.3499	17.1375	16.2543	17.5

## Sheet: Fig. 1f
	TX AE		TX Naive
IGKV2-30	12.8454	12.7604
IGKV2-24	13.268	13.6022
IGLV7-46	13.8571	13.6778		15.1043
IGLV7-43	14.0973	14.0356		14.7029
IGKV1-16	14.247	14.2287	15.3333	14.7519	14.8872
IGKV2D-29		14.2447		15.5393
IGLV2-8	14.3109	14.4985	15.2697	15.0535	15.3548
IGLV8-61		14.4601		14.8692	15
IGLV6-57	14.1455	14.8908		14.7986	14.2973
IGKV1-17	15.1132	14.4971	14.6327	14.692	14.8981
IGKV1-27	14.906	14.9066	14.7678	15.5179	15.2667
IGLV2-11	14.8098	15.1404	15.0091	15.1331	14.9688
IGLV4-69	14.9878	14.9856
IGKV3-15	15.1281	15.0883	15.8778	15.2475	15.2479
IGKV1-5	14.927	15.3169	15.2957	15.4875	14.9657
IGKV4-1	15.045	15.2337	14.9898	15.3053	15.1606
IGLV2-23	15.0283	15.2837	15.3951	15.1395	14.6695
IGLV2-14	14.9327	15.4381	15.5097	15.3222	15.2005
IGLV3-21	15.1545	15.2603	15.6301	14.9511	14.941
IGKV1-33	15.1686	15.271	15.2587	15.1788	15.1951
IGKV1-6	15.298	15.2436	15.1744	14.8208
IGKV3-11	15.4298	15.2269	15.3217	15.3534	15.11
IGLV1-47	15.4833	15.2419	15.6099	15.0406	15.3775
IGKV1-12	15.4501	15.3889	16.1148	16.038	15.3158
IGLV1-44	15.4705	15.4483	15.9839	14.8005	15.604
IGKV3-20	15.6023	15.524	15.9878	15.4552	15.4037
IGKV1-39	15.6913	15.542	15.8134	15.5146	15.5015
IGLV1-51	15.7433	15.7168	15.7174	15.0679	15.1023
IGLV3-10	15.4493	16.1313
IGLV3-1	15.8813	15.7157	15.5312	15.1352	14.7417
IGLV1-40	15.8774	15.7887	15.6818	14.9924	15.1494
IGKV1-9	15.9455	15.9278	16.206	15.6455	15.875
IGLV3-19	15.7614	16.2969	15.7038	15.1604	15.1364
IGLV3-25	15.9371	16.3499	15.7012	15.1267	15.0392
IGKV2-28	16.2581	16.1026	16.4011	16.3657	15.9444

## Sheet: Fig. 2 AE WA, TX, CA, MA
	Total AE											IGHV1-2 AE											IGHV1-18 AE											IGHV3-9 AE								IGHV3-74 AE
5	0.191	0.157	0.211	0.213	0.2	0.183	0.201	0.141	0.214	0.147	0.121	0.089	0.127	0.11	0	0	0.07	0.09	0.042	0.173	0	0.297	0	0	0.085	0	0	0.025	0.04	0.037	0	0	0	0	0.095	0	0	0.081	0.657	0	0	0.207	0.421	0.421	0	0.871	0.291	0.285	0.185
6	0.477	0.352	0.404	0.525	0.395	0.38	0.399	0.317	0.487	0.529	0.346	0.268	0.317	0.331	0	0	0.212	0.191	0.168	0.087	0.175	0.198	0	0.158	0.085	0	0	0.116	0.125	0.066	0.158	0	0.289	0.245	0.474	0.279	0.226	0.191	0.131	0	0	1.24	0.673	0.632	1.883	2.397	1.119	0.865	0.774
7	0.463	0.388	0.507	0.608	0.4	0.457	0.498	0.417	0.541	0.75	0.456	0.446	0.38	0.442	0	0	0.406	0.17	0.332	0.434	0.351	0.198	0.627	0.105	0.254	0.226	0.302	0.212	0.223	0.222	0.158	0.56	0.192	0.245	0.19	0	0.451	0.199	1.051	0.258	0	1.446	1.093	2.316	1.507	2.397	1.318	1.109	0.884
8	0.976	0.982	1.049	1.414	0.976	1.075	1.257	0.994	1.184	1.426	0.92	0.981	1.203	0.883	1.031	1.778	0.829	0.515	0.888	0.867	1.404	0.793	0.376	1.106	0.847	0.677	1.006	0.724	0.716	0.475	0.474	1.681	1.347	0.491	0.19	0.279	0.451	0.467	1.183	1.034	0.775	2.273	2.86	4.211	3.202	2.832	2.66	2.723	1.926
9	2.334	2.185	2.248	2.714	2.014	2.053	2.43	2.093	2.465	2.521	1.885	2.23	1.267	1.766	1.031	0.889	1.75	1.073	2.033	2.082	2.105	0.892	1.129	2.16	1.61	1.919	1.811	1.388	1.6	1.254	3.002	2.801	1.829	0.982	0.474	0.279	0.451	0.665	0.788	0.258	0.517	5.992	5.046	3.579	6.026	4.793	4.132	4.44	4.059
10	3.641	3.492	3.633	4.169	3.399	3.335	3.63	3.168	3.152	4.02	2.887	2.855	3.293	3.532	3.093	3.111	2.735	2.534	3.088	3.296	6.316	2.676	3.513	2.582	2.712	3.499	2.515	2.359	2.83	2.269	3.002	3.922	1.155	1.35	2.464	0.836	1.129	1.479	1.445	1.292	1.163	9.504	7.822	7.368	12.618	9.368	8.681	8.302	6.709
11	5.939	5.918	5.98	6.628	5.522	5.488	5.968	5.338	5.676	6.497	5.09	6.78	6.586	5.519	10.309	6.222	5.634	4.734	5.277	6.938	6.842	4.856	6.148	5.321	6.949	6.433	4.024	4.665	5.08	4.178	3.16	4.762	4.042	2.086	2.18	3.343	1.354	3.17	3.417	2.326	2.455	11.364	9.924	9.263	10.169	7.625	8.537	9.704	7.722
12	8.268	7.956	7.635	8.151	7.422	7.433	8.083	7.731	8.429	8.673	8.143	7.939	8.36	8.499	7.216	6.667	8.641	6.997	8.611	6.765	9.474	7.433	5.897	7.534	6.695	6.546	7.847	5.835	6.266	5.998	8.057	6.162	7.7	2.699	4.171	4.735	3.612	4.412	4.731	4.651	5.556	8.678	9.756	10.737	12.053	8.061	10.325	10.494	10.048
13	10.438	10.405	9.414	10.075	9.602	9.732	9.99	9.774	10.076	9.944	9.561	10.437	10.576	11.038	14.433	9.333	10.64	9.01	10.637	10.668	8.947	8.92	10.79	10.063	8.644	6.998	6.942	8.639	8.333	9.071	7.899	8.403	9.143	9.202	8.057	8.078	11.738	9.448	8.673	10.594	8.14	15.289	12.868	8.421	11.111	10.458	12.093	11.38	11.71
14	12.023	11.752	10.463	11.4	10.878	11.386	11.357	11.255	12.039	12.406	11.788	13.559	12.033	13.024	8.247	11.111	10.976	8.681	11.123	12.229	11.404	13.082	10.916	10.801	8.729	10.948	9.054	9.699	9.913	10.003	10.111	9.804	10.78	17.423	16.114	18.384	17.607	17.868	16.82	16.796	15.245	10.124	10.765	12.421	9.793	11.111	11.608	10.773	10.819
15	11.065	11.621	10.794	11.203	10.94	11.021	10.557	10.547	11.094	11.01	11.331	9.545	9.69	11.258	8.247	6.667	11.912	10.137	9.921	10.668	12.105	11.1	10.414	11.38	8.983	10.948	9.759	10.415	9.35	9.284	10.269	11.204	8.277	14.969	19.052	19.777	13.995	16.947	15.243	17.313	14.212	6.818	8.074	9.684	7.91	6.972	8.976	9.155	9.463
16	10.138	10.232	9.617	9.519	10.098	9.82	9.148	9.372	10.309	9.797	10.712	10.169	8.423	9.272	12.371	8.444	9.833	8.569	9.475	11.622	8.246	10.208	8.532	9.589	8.898	10.158	10.966	9.254	8.714	8.872	9.795	10.364	10.587	16.564	15.829	11.699	10.609	12.536	14.586	11.37	12.016	4.339	7.738	6.105	4.52	8.279	7.496	7.336	7.658
17	8.431	8.665	7.974	8.047	8.412	8.629	7.754	8.251	8.448	7.489	8.804	7.85	8.296	7.285	6.186	10.667	9.144	7.926	8.727	8.846	8.421	8.424	11.669	9.536	7.288	7.223	9.859	9.553	8.367	8.844	8.847	6.162	8.662	9.448	11.09	13.649	11.964	10.482	10.644	11.111	9.948	5.992	5.214	4.842	4.331	5.447	5.659	5.521	6.527
18	7.01	7.345	7.471	7.028	7.184	7.405	6.658	7.308	7.581	7.137	7.763	7.047	8.36	5.96	8.247	4.444	7.628	7.693	8.231	7.719	6.491	9.019	7.026	7.482	8.898	8.465	7.344	8.697	7.632	8.362	10.111	9.244	8.951	7.117	6.161	6.128	9.481	7.613	5.519	8.01	9.561	4.339	6.308	5.474	4.143	4.357	4.898	4.409	5.367
19	5.521	5.821	6.306	5.718	6.237	5.976	5.643	6.071	6.144	5.608	6.228	5.352	6.903	6.954	6.186	4.444	5.879	7.321	6.05	5.724	5.439	7.136	7.654	6.481	8.051	6.546	7.445	7.648	6.851	7.482	7.425	8.403	7.315	5.89	4.55	4.178	3.386	4.973	5.913	4.91	6.072	3.926	3.028	4.842	3.955	5.011	3.73	3.605	4.357
20	4.649	4.394	5.047	4.169	4.923	4.786	4.674	4.916	4.322	4.035	4.748	5.085	4.75	4.415	5.155	7.556	4.206	5.86	4.405	3.729	3.333	4.46	4.768	5.321	5.593	5.53	5.231	6.031	5.986	6.368	5.371	3.922	6.545	2.822	3.697	1.671	3.612	3.448	3.154	4.134	3.747	3.512	2.439	2.947	2.448	2.614	2.708	2.609	3.453
21	2.978	3.117	3.826	3.067	3.804	3.586	3.537	3.84	2.879	2.609	3.437	2.765	3.61	4.084	4.124	5.333	3.312	4.463	3.508	2.949	3.333	3.568	3.639	4.057	4.746	4.289	4.829	4.656	4.766	5.304	4.265	4.202	4.139	2.699	2.085	2.507	2.935	2.121	2.497	1.292	4.78	1.446	2.019	2.105	1.695	3.704	1.983	2.088	2.815
22	2.079	2.052	2.502	2.038	2.48	2.52	2.532	2.788	2.051	2.117	2.241	2.676	1.773	1.766	2.062	3.556	2.115	4.457	2.628	1.474	1.754	3.072	2.008	2.107	3.475	3.16	3.924	3.6	4.255	4.045	4.107	3.641	2.791	2.209	1.611	2.507	3.16	1.378	1.314	2.842	1.938	1.033	2.103	1.263	0.942	1.089	1.425	1.796	1.932
23	1.326	1.298	1.849	1.378	1.857	1.722	1.825	1.949	1.194	1.308	1.442	1.517	1.71	1.435	0	4.444	1.446	3.06	1.84	2.168	2.456	1.288	1.757	1.844	2.203	2.37	2.213	2.535	3.269	2.769	1.422	1.12	2.695	1.472	1.043	0.836	0.677	0.856	1.183	0.517	2.067	1.446	0.673	0.842	0.753	0.436	1.012	1.04	1.25
24	0.917	0.793	1.169	0.707	1.224	1.126	1.323	1.332	0.687	0.808	0.972	0.892	0.887	1.214	0	3.556	1.092	2.316	1.162	0.781	0.702	0.892	1.004	1.054	1.78	1.467	2.314	1.608	2.128	1.968	0.79	1.12	0.962	0.736	0.19	0	1.129	0.608	0.657	0.775	0.646	0.413	0.336	1.684	0.565	0.871	0.544	0.755	0.947
25	0.509	0.45	0.765	0.556	0.7	0.713	0.907	0.897	0.438	0.39	0.505	0.446	0.633	0.331	0	0.444	0.703	1.62	0.855	0.087	0.175	0.496	0.753	0.474	1.441	1.016	1.207	0.967	1.497	1.308	0.79	1.681	1.347	0.982	0	0.279	0.226	0.306	0.263	0.258	0.775	0.413	0.336	0.211	0	0.218	0.33	0.531	0.507
26	0.254	0.246	0.426	0.286	0.448	0.429	0.588	0.562	0.205	0.257	0.273	0.357	0.253	0.442	1.031	0.444	0.392	1.19	0.507	0.173	0.526	0.297	0.502	0.474	1.017	0.79	0.604	0.674	0.962	0.921	0	0	0.577	0.245	0.095	0.279	0.903	0.16	0	0	0.258	0.207	0.168	0	0	0.218	0.201	0.427	0.379
[truncated: 3 more columns]

## Sheet: Fig. 2 Naïve TX
	Total Naive TX			IGHV1-2 Naive TX			IGHV1-18 Naive TX			IGHV3-9 Naive TX			IGHV3-74 Naive TX
5	0.148	0.152	0.234	0	0	0	0	0.1	0	0.718	0.69	0	0	0	0
6	0.477	0.28	0.379	0.279	0.082	0.214	0	0.1	0	0.478	0.69	0.405	2.151	0.372	2.041
7	0.391	0.389	0.524	0.418	0.573	0	0.364	0.45	0.24	0	0	0	0	0.743	0
8	0.899	0.969	1.193	1.253	0.901	0.641	0.545	1.001	0.841	0	0.46	1.215	0	1.115	1.02
9	2.118	2.281	2.268	1.532	1.638	1.709	1.091	2.051	2.043	0.957	1.379	0	2.151	1.859	4.082
10	3.329	3.472	3.874	4.875	2.948	4.06	3.273	2.751	4.087	0.957	1.609	1.215	5.376	7.063	3.061
11	5.939	6.734	6.376	6.964	6.634	5.128	5.091	6.053	7.332	0.957	2.529	2.429	7.527	8.55	7.143
12	7.831	8.739	8.761	7.799	9.091	8.12	8.182	7.904	9.014	4.545	3.678	6.478	6.452	13.011	18.367
13	9.542	10.397	9.754	9.61	9.009	9.829	7.818	10.705	9.255	10.766	9.425	11.741	11.828	8.178	17.347
14	10.886	11.658	11.105	12.117	12.449	11.966	9.455	12.006	9.615	16.746	18.161	21.457	9.677	8.55	11.224
15	10.558	11.121	10.967	8.774	10.975	11.325	10.727	10.105	9.375	13.876	18.851	21.053	6.452	13.011	11.224
16	9.808	9.992	10.223	10.724	9.746	10.256	7.636	10.305	10.577	13.158	12.874	12.146	13.978	9.294	4.082
17	8.862	9.007	8.513	6.128	9.419	12.607	8.727	9.255	8.654	10.287	11.264	6.073	7.527	9.294	9.184
18	7.635	7.186	6.983	7.939	7.371	6.197	9.636	7.254	6.49	7.656	5.517	6.478	4.301	7.063	3.061
19	6.408	5.792	5.742	7.939	6.224	5.769	8	6.203	6.851	5.502	5.747	3.644	10.753	2.974	3.061
20	5.103	4.095	4.212	5.292	3.849	5.128	6.545	3.952	4.567	4.785	1.149	1.215	4.301	2.602	2.041
21	3.759	2.958	3.074	3.621	3.276	3.632	5.455	3.802	3.846	3.349	2.529	1.215	3.226	2.974	2.041
22	2.501	2.024	2.075	1.811	2.457	1.496	2.182	2.001	2.764	2.632	1.379	1.619	2.151	1.487	0
23	1.391	1.199	1.454	0.975	1.474	0.641	2	1.801	1.803	0.957	0.92	1.215	0	0.743	0
24	0.985	0.658	0.786	0.975	0.901	0.427	0.909	0.9	1.202	0.718	0.46	0	0	0.372	0
25	0.633	0.405	0.682	0.279	0.164	0.427	0.909	0.6	0.481	0.239	0	0	0	0.372	1.02
26	0.305	0.214	0.324	0.279	0.328	0.214	0.545	0.35	0.601	0.478	0.23	0	0	0	0

## Sheet: Fig. 2 Naïve WA
	VH Naive WA			IGHV1-2 Naive WA			IGHV1-18 Naive WA			IGHV3-9 Naive WA	IGHV3-74 Naive WA
5	0.107	0.122	0.116	0.052	0.017	0.046	0.037	0.042	0.041	0.11	0.143	0.203	0.299
6	0.229	0.27	0.253	0.154	0.062	0.134	0.075	0.097	0.076	0.167	0.438	0.547	0.672
7	0.337	0.376	0.367	0.276	0.115	0.281	0.21	0.234	0.21	0.225	0.645	0.692	0.869
8	0.775	0.789	0.774	0.589	0.225	0.565	0.609	0.582	0.481	0.349	1.736	1.806	1.942
9	1.634	1.736	1.675	1.335	0.604	1.606	1.442	1.491	1.302	0.621	2.976	2.913	3.082
10	2.789	2.807	2.671	2.653	1.661	2.91	2.699	2.719	2.354	1.036	5.048	4.455	4.475
11	5.057	4.923	4.626	5.267	4.086	4.844	5.149	5	4.338	2.087	6.921	5.781	5.557
12	7.176	6.629	6.498	7.722	6.194	6.291	6.663	6.016	5.712	3.93	8.774	7.428	7.387
13	8.891	8.178	8.039	9.319	7.328	7.99	8.962	8.04	7.95	8.952	9.355	8.335	8.146
14	10.565	9.655	9.362	10.1	8.404	8.922	9.818	9.06	8.891	17.934	9.742	8.462	8.668
15	10.825	9.88	9.5	10.39	8.836	8.812	9.792	9.152	8.97	18.035	8.96	8.571	8.068
16	10.176	9.502	9.102	9.76	8.655	9.354	9.613	9.181	8.809	13.175	8.627	8.322	7.748
17	9.441	8.95	8.811	9.523	9.213	9.393	9.385	8.882	9.019	10.824	8.03	7.928	7.517
18	8.186	7.941	8.199	8.581	9.202	8.963	8.627	8.163	8.589	7.333	7.395	7.373	7.364
19	6.625	6.989	7.16	6.881	8.591	7.631	7.362	7.549	7.68	4.817	5.829	6.63	6.541
20	5.345	5.847	6.094	5.553	7.356	6.337	5.979	6.309	6.624	3.61	4.745	5.486	5.706
21	4.049	4.553	4.942	4.17	5.782	5.022	4.583	5.144	5.58	2.48	3.743	4.645	4.838
22	2.858	3.455	3.773	2.907	4.356	3.731	3.321	3.928	4.281	1.662	2.632	3.351	3.685
23	1.898	2.464	2.713	1.914	3.374	2.649	2.246	2.931	3.169	1.062	1.774	2.484	2.625
24	1.249	1.792	1.938	1.272	2.35	1.801	1.485	2.147	2.39	0.675	1.062	1.772	1.893
25	0.775	1.206	1.294	0.773	1.663	1.177	0.933	1.478	1.565	0.384	0.687	1.228	1.192
26	0.442	0.752	0.824	0.436	0.987	0.772	0.543	0.92	1.01	0.225	0.338	0.678	0.708

## Sheet: Fig. 2 Nonproductive WA
	Total	IGHV1-2	IGHV1-18	IGHV3-9	IGHV3-74
5	0.219	0.217	0.231	0.25	0.228
6	0.334	0.355	0.377	0.315	0.357
7	0.462	0.515	0.499	0.477	0.457
8	0.748	0.791	0.8	0.679	0.949
9	1.164	1.217	1.225	1.165	1.227
10	1.658	1.808	1.78	1.639	1.817
11	2.359	2.793	2.538	2.357	2.38
12	3.395	3.71	3.538	3.523	3.542
13	4.524	4.881	4.905	4.849	4.459
14	5.507	5.987	5.915	5.84	5.3
15	6.189	6.498	6.516	6.645	6.157
16	6.968	7.491	7.223	7.373	7.156
17	7.572	8.111	7.774	8.038	7.456
18	7.592	7.886	8.243	7.984	7.578
19	7.381	7.953	7.942	7.545	7.61
20	7.062	7.296	7.504	7.301	7.23
21	6.538	6.88	6.709	6.695	6.654
22	5.828	5.907	6.058	5.69	6.218
23	5.048	5.208	5.339	4.793	5.375
24	4.316	4.373	4.721	4.104	4.547
25	3.555	3.592	3.705	3.277	3.883
26	2.797	2.767	2.832	2.544	2.904

## Sheet: Fig. 3a
	PC1	PC2
IGHV3-7	7.03087	3.33399
IGHV3-15	3.45145	2.58173
IGHV3-53	4.0137	-0.224591
IGHV3-66	5.50236	-0.295444
IGHV3-72	8.48942	-4.0943
IGHV3-73	6.92882	-2.12734
IGHV3-74	8.76289	-0.152313
IGHV6-1	5.98731	-0.164876
IGHV2-5	-0.474031	-0.2923
IGHV2-70	-0.475573	-2.68916
IGHV5-51	-1.21916	-1.94576
IGHV3-9	-8.55486	-5.58793
IGHV3-20	-2.64952	-2.29123
IGHV3-23	-3.47706	-2.94521
IGHV3-30	-5.46697	-0.93202
IGHV3-30-3	-4.23107	-2.23175
IGHV3-33	-2.95194	-1.20291
IGHV3-49	-1.50849	0.0989449
IGHV1-2	-1.12376	0.6603
IGHV1-3	-0.0263332	1.04519
IGHV1-8	1.31253	2.94526
IGHV1-46	-0.188788	0.923484
IGHV3-11	1.07839	-0.570419
IGHV3-21	-1.51576	-0.257591
IGHV3-48	2.0563	0.218575
IGHV3-64	-0.830706	-2.80499
IGHV3-64D	-2.49372	-2.81449
IGHV4-4	0.43569	0.401909
IGHV4-30-2	0.625537	-0.737959
IGHV4-30-4	-0.476355	-1.10968
IGHV4-31	-0.706906	-0.49243
IGHV4-39	-1.04028	0.771291
IGHV4-59	0.594196	0.281794
IGHV7-4-1	0.507696	1.22959
IGHV1-18	-2.69996	4.01778
IGHV1-24	-2.11239	1.57316
IGHV1-69	-4.05328	3.72493
IGHV2-26	-7.00024	5.34876
IGHV4-34	-1.50001	6.80799

## Sheet: Fig. 3b
	PC1	PC2
IGKV2-30	13.8538	3.6696
IGKV2-24	9.75926	0.363719
IGKV2D-29	2.59128	4.28182
IGLV7-43	2.74561	0.307355
IGLV7-46	6.50601	4.95744
IGKV2-28	-2.1378	4.58771
IGKV1-9	-4.53453	1.86207
IGKV1-39	-4.49604	-0.401528
IGKV1-12	-3.34707	-1.29275
IGKV3-20	-1.68511	1.25336
IGLV3-19	-5.13362	2.07708
IGLV3-25	-3.8881	3.12239
IGLV3-1	-4.59161	-0.0630601
IGLV1-40	-4.59048	1.6519
IGLV1-51	-3.13935	0.181532
IGKV1-5	-1.45936	-0.923208
IGKV1-6	-2.4389	-0.44635
IGKV1-16	1.77341	1.53924
IGKV1-17	2.91785	3.66275
IGKV1-27	-3.02681	-0.65663
IGKV1-33	-1.63087	0.968197
IGKV3-11	-1.25407	-0.507183
IGKV3-15	-1.59643	0.0586295
IGKV4-1	-0.643361	-1.01104
IGLV1-44	-2.68825	1.11898
IGLV1-47	-1.93893	0.484197
IGLV2-8	5.70132	-4.28893
IGLV2-11	1.75642	-4.59541
IGLV2-14	1.12842	-2.24196
IGLV2-23	1.21744	-1.81829
IGLV3-10	-3.80422	-1.35254
IGLV3-21	-3.70671	-4.0285
IGLV4-69	-0.149692	-4.1302
IGLV6-57	5.66754	-3.24242
IGLV8-61	6.263	-5.14796

[truncated: 17 more sheets: Fig. 4 AE TX CA, Fig. 4 Naïve TX, Fig. 5, Fig. 6, Suppl. Fig. 1, Suppl. Fig. 2 and 3, Suppl. Fig. 4, Suppl. Fig. 5, Suppl. Fig. 6 and 7, Suppl. Fig. 8, Suppl. Fig. 9, Suppl. Fig. 10, Suppl. Fig. 11, Suppl. Fig. 12, Suppl. Fig. 13, Suppl. Fig. 15 and 16, Suppl. Fig. 17]
